# Supplementary material for: Using the Water and Sanitation for Health Facility Improvement Tool (WASH FIT) in Zimbabwe: A Cross-Sectional Study of Water, Sanitation and Hygiene Services in 50 COVID-19 Isolation Facilities
Source: Int J Environ Res Public Health. 2021 May 25;18(11):5641. doi: 10.3390/ijerph18115641 (PMC8197478; doi:10.3390/ijerph18115641)
Supplement: Supplementary file 1 [file ijerph-18-05641-s001.zip]

Archive with 1 entries (1 files):
- ijerph-1221353-supplementary.pdf
